# Supplementary material for: A Narrative Review of Health Status and Healthcare Delivery in the Oil and Gas Industry: Impacts on Employees, Employers, and Local Communities
Source: Healthcare (Basel). 2023 Nov 2;11(21):2888. doi: 10.3390/healthcare11212888 (PMC10647413; doi:10.3390/healthcare11212888)
Supplement: Supplementary file 1 [file healthcare-11-02888-s001.zip]

Archive with 1 entries (1 files):
- healthcare-2650050-supplementary.pdf
